# Supplementary material for: Physical Quality of Life of Sepsis Survivor Severely Malnourished Children after Hospital Discharge: Findings from a Retrospective Chart Analysis
Source: Life (Basel). 2022 Mar 5;12(3):379. doi: 10.3390/life12030379 (PMC8954014; doi:10.3390/life12030379)
Supplement: Supplementary file 1 [file life-12-00379-s001.zip]

Archive with 1 entries (1 files):
- life-1556367-supplementary.pdf
